# Supplementary material for: Reliable computational quantification of liver fibrosis is compromised by inherent staining variation
Source: J Pathol Clin Res. 2021 Jun 2;7(5):471–81. doi: 10.1002/cjp2.227 (PMC8363922; doi:10.1002/cjp2.227)
Supplement: Supplementary file 2 — File S1. Script in ImageJ Macro Language to use in FIJI [file CJP2-7-471-s004.ijm]

//Auto tissue crop
//Macro to take a whole slide scan and create an image containing only the tissue suitable to be thresholded for staining of interest
//Tim Kendall, University of Edinburgh
//Tim.Kendall@ed.ac.uk

// Jan 2017 - change to make processed folder name related to parent

dir = getDirectory("Choose a Directory ");
count = 1; 
processFolder(dir);
selectTissue(dir)

//Function that checks if the file is an image before attempting to open so skips others without error
function isImage(filename) {
  	extensions = newArray("tif", "tiff", "jpg", "jpeg", "png", "bmp");
  	result = false;
  	for (k=0; k<extensions.length; k++) {
  	if (endsWith(filename[i], "." + extensions[k]))
  		result = true;
  	}
  	return result;
  }

// Function to create output folders
function processFolder(dir) {
    list = getFileList(dir);
    for (i = 0; i < list.length; i++) {
    	if(File.isDirectory(dir+list[i])) {
        	parts=split(dir+list[i], "\\"); 
			processed=parts[parts.length-1];
			process_replace=replace(processed, "/", "");
			processedDir=dir+list[i]+process_replace+"_processed";
			File.makeDirectory(processedDir);
        }
    }
}

//Function to deal with empty images after subtraction
function blankImage(){
	selectWindow("Result of Duplicate");
	getStatistics(area, mean);
	if (mean <1) { 
	setForegroundColor(255,255,255);
	selectWindow(b);
	fill();
	}
}
 
//Main function to select only tissue from whole slide scan
	function selectTissue(dir) {
		list = getFileList(dir);
      	for (i=0; i<list.length; i++) {
          if (endsWith(list[i], "/")){
            selectTissue(""+dir+list[i]);
         } else if (isImage(list)){
         open(dir+list[i]);
         b=getTitle();
         print(b);
         parent=File.getParent(dir+list[i]);
         print(parent);
         // get parent folder of image - dir+list[i] is full path so File.getParent(dir+list[i]) should return parent
         //Autothreshold within a macro is destructive and creates mask so duplicate imahe to be used
         run("Duplicate...", "title=Duplicate");
         selectWindow("Duplicate");
         run("8-bit");
         run("Threshold...");
		 setThreshold(70, 220);
		 setOption("BlackBackground", false);
		 run("Convert to Mask");
		selectWindow("Duplicate");
		//Creates a mask from this that is only small artefacts such as dust
		run("Analyze Particles...", "size=0-1000 pixel show=Masks");
		//Remove the artefacts from the tissue mask 
		imageCalculator("Subtract create", "Duplicate","Mask of Duplicate");
		//Fill in the tissue areas so all will be in final image
		selectWindow("Result of Duplicate");
		run("Fill Holes");
		//Close unwanted steps
		selectWindow("Mask of Duplicate");
		close();
		selectWindow("Duplicate");
		close();
		//Create a selection from the final mask and apply to original image
		blankImage();
		selectWindow("Result of Duplicate");
		run("Create Selection");
		selectWindow(b);
		run("Restore Selection");
		//Use this selection to create a final image that is tissue only saved as PNG
		run("Copy");
		run("Internal Clipboard");
		selectWindow("Clipboard");
		//saveAs("PNG", processedDir+File.separator+b);
		//saveAs("PNG", dir+parent+"\"+output+b+"_cropped");
		parts=split(parent, "\\"); 
		processed=parts[parts.length-1];
		process_replace=replace(processed, "/", "");
		processedDir=parent+File.separator+process_replace+"_processed";
		print(processedDir);
		saveAs("PNG", processedDir+File.separator+b+"_cropped");
		close();
		selectWindow("Result of Duplicate");
		close();
		selectWindow(b);
		close();
		}
     }
	}   
