# Supplementary material for: Reliable computational quantification of liver fibrosis is compromised by inherent staining variation
Source: J Pathol Clin Res. 2021 Jun 2;7(5):471–81. doi: 10.1002/cjp2.227 (PMC8363922; doi:10.1002/cjp2.227)
Supplement: Supplementary file 3 — File S2. Script in ImageJ Macro Language to use in FIJI [file CJP2-7-471-s002.ijm]

//Applies WEKA classifier to folder of images
//Tim Kendall, University of Edinburgh, March 2015
//Updated March 2017 to correctly handle completely blank tiles and images
//Updated October 2017 to allow WEKA plugin to update without failing

dir = getDirectory("Choose a Directory");
inputClassifier = File.openDialog("Select classifier from the same directory"); 
startImage = File.openDialog("Select start image - doesn't matter which");
run("Set Measurements...", "area redirect=None decimal=3"); 

//Dialog box to determine the number of classes
//Dialog.create("WEKA classes");
	//Dialog.addNumber("Number of classes (0-5):", 4);
	//Dialog.show();
	//ClassNumber = Dialog.getNumber();

classifier_data = File.openDialog("Select classifier data arff file");
filestring=File.openAsString(classifier_data); 
rows=split(filestring, "\n");

for (i=0; i<rows.length; i++){
  		if (matches(rows[i], ".*class.*")){
    	row_result = rows[i]; 
    	}
    	}
    
row_result_split = split(row_result, " ");
print(row_result_split[2]);
row_result_split[2] = replace(row_result_split[2], "\\{", ""); //removes leading; 
row_result_split[2] = replace(row_result_split[2], "\\}", ""); //removes trailing;
classes_classifier = split(row_result_split[2], ",");

//Creates an array of the length of the number of classes
array = newArray(0, 1, 2, 3, 4, 5);
classLabels = Array.trim(array, classes_classifier.length);

//Code to create custom results table

title1 = "WEKA classes"; 
title2 = "["+title1+"]"; 
f=title2; 
run("New... ", "name="+title2+" type=Table"); 
//Custom table has columns for each class plus a total of all,  row for each image
Headings = "\\Headings:Image #";
for (p=0; p<classes_classifier.length; p++){
	Headings = Headings+"\t"+classes_classifier[p]; 
}
Headings = Headings+"\tTotal";
print(f,Headings); 

setBatchMode(true); 

// load classifier from file
run("Trainable Weka Segmentation", "open=startImage");
wait(3000);
call("trainableSegmentation.Weka_Segmentation.loadClassifier", inputClassifier);
ApplyClassifier(dir);
organiseResults();

//Function that checks if the file is an image before attempting to open so skips others without error
function isImage(filename) {
  	extensions = newArray("tif", "tiff", "jpg", "jpeg", "png", "bmp");
  	result = false;
  	for (k=0; k<extensions.length; k++) {
  	if (endsWith(filename[i], "." + extensions[k]))
  		result = true;
  	}
  	return result;
  }

//Funtion that takes the long list of quantified classes and organises it into the custom table
function organiseResults(){
	selectWindow("Results");
	Total = 0;
	Display = "";
	for (b=0; b<nResults/(classLabels.length); b++) {
		ImageName = getResultString("Name", b*classLabels.length);
		print(ImageName);
		Display = Display+ImageName;
		for (class=(b*classLabels.length); class<classLabels.length+(b*classLabels.length); class++) {
			Area = getResult("Area", class);
			Total = Total+Area;
			Display = Display+"\t"+Area;
			}
		Display = Display+"\t"+Total;
		print(f, Display);
		Display = "";
		Total = 0;
	}
	selectWindow("WEKA classes");
	saveAs("Measurements", dir+"Measurements.xls");	
	selectWindow("Results");
	saveAs("Results", dir+"Results_full.xls");
	getVersion();
	selectWindow("Log");
	saveAs("Text", dir+"Log.txt");
}

//loop over images in selected folder (dir)
function ApplyClassifier(dir){
	list = getFileList(dir);
	for (i=0; i<list.length; i++) {
		if (endsWith(list[i], "/")){
            listFiles(""+dir+list[i]);
         } else if (isImage(list)){
    Total = 0;
	Display ="1";
	windows_list=getList("window.titles"); 
	// means the WEKA plugin can update version and window still gets selected
	for(w=0;w<windows_list.length;w++){ 
		if(startsWith(windows_list[w],"Trainable Weka Segmentation")){ 
    	selectWindow();
		}
	}
	call("trainableSegmentation.Weka_Segmentation.applyClassifier", dir, list[i], "showResults=true", "storeResults=false", "probabilityMaps=false", "");
	selectWindow(list[i]);
	close();
	selectWindow("Classification result");
	//For each class runs a measurement of number of pixels
	for (n=0; n<classLabels.length; n++){ 
	minTh = classLabels[n]; 
	maxTh = classLabels[n]; 
	if (n<classLabels.length - 1) 
	maxTh = classLabels[n+1] -1; 
	else // last value is assumed to be 255 
 	{ 
	minTh = classLabels[n-1] +1; 
	maxTh = classLabels[n]; 
	} 
	selectWindow("Classification result"); 
 	run("Duplicate...", "title=[to-be-thresholded]"); 
	selectWindow("to-be-thresholded");
	wid = getWidth();
	hei = getHeight();
	area_total = wid*hei; 
	setThreshold( minTh, maxTh ); 
	run("Create Selection");
	//run("Convert to Mask"); 
	run("Measure");
	setResult("Name", nResults-1, dir+list[i]);
	test_area = getResult("Area", nResults-1);
	if (test_area == area_total)
	setResult("Area", nResults-1, "0");
	updateResults();

	//run("Measure");
	//setResult("Name", nResults-1, dir+list[i]);
	//updateResults();
	//Area = getResult("Area", n); 
	close(); 
	}
	selectWindow("Classification result");
	saveAs("jpeg", dir+File.separator+"classified_"+list[i]);
	close();
	}
	}
}
