# Supplementary material for: Reliable computational quantification of liver fibrosis is compromised by inherent staining variation
Source: J Pathol Clin Res. 2021 Jun 2;7(5):471–81. doi: 10.1002/cjp2.227 (PMC8363922; doi:10.1002/cjp2.227)
Supplement: Supplementary file 4 — File S3. Excel file containing measurements using all stain‐based methods (HSB, WEKA, and manual scoring) and stain‐free methods (SHG % and qFibrosis score) [file CJP2-7-471-s001.xlsx]

## Sheet: stain_based
Reliable computational quantification of liver fibrosis is compromised by inherent staining variation
S Astbury et al. J Pathol Clin Res DOI: 10.1002.cjp2.227
Original_slide_number	scorer_method	E1	E2	N1	N2	rN3
1	HSB	20.6629	8.76031	11.111	4.12485
2	HSB	32.9844	12.8927	21.4945	5.58123
4	HSB	16.1263	5.91899	16.5696	2.05795
9	HSB	19.795	18.0265	23.7529	8.8884
11	HSB	20.6712	5.98775	24.1588	2.54095
14	HSB	16.3704	11.4954	24.0843	3.56386
17	HSB	16.7537	15.6737	25.6215	9.38563
18	HSB	16.8687	20.8909	24.2094	13.1038
19	HSB	9.28426	7.26659	22.4667	4.19155
25	HSB	7.15852	6.42064	14.0093	2.68279
27	HSB	6.63836	5.76182	13.1971	7.06298
29	HSB	12.3814	6.06299	15.1765	7.77422
30	HSB	6.45926	3.12861	7.66347	9.63653
31	HSB	13.234	11.5458	16.2224	1.05649
35	HSB	12.7612	8.99406	22.6207	5.72033
36	HSB	11.0536	8.5666	13.0772	1.00208
203	HSB	10.2961	11.2471	15.409	6.9332
229	HSB	4.60756	4.2173	7.01261	3.82398
231	HSB	11.2842	9.3222	17.5801	3.35908
250	HSB	6.86071	4.25489	6.86036	4.12987
1	hu1	45	36	38	55
2	hu1	59	60	55	60
4	hu1	43	50	42	40
9	hu1	50	55	60	56
11	hu1	25	28	40	38
14	hu1	29	25	39	52
17	hu1	48	35	48	44
18	hu1	42	41	47	41
19	hu1	59	62	70	70
25	hu1	27	20	26	41
27	hu1	41	39	30	25
29	hu1	49	52	57	50
30	hu1	12	8	8	15
31	hu1	55	52	50	55
35	hu1	58	55	55	62
36	hu1	49	46	51	46
203	hu1	36	38	33	30
229	hu1	19	16	15	18
231	hu1	40	46	44	40
250	hu1	16	12	12	10
1	hu2	20	30	30	40
2	hu2	40	50	40	40
4	hu2	40	35	30	35
9	hu2	40	45	10	40
11	hu2	15	30	25	25
14	hu2	15	20	30	35
17	hu2	25	25	15	25
18	hu2	20	45	25	35
19	hu2	35	35	80	65
25	hu2	15	15	25	40
27	hu2	25	20	10	20
29	hu2	30	40	30	40
30	hu2	15	10	5	10
31	hu2	45	45	40	50
35	hu2	45	40	55	55
36	hu2	30	40	40	40
203	hu2	20	30	20	30
229	hu2	15	15	15	15
231	hu2	25	25	25	35
250	hu2	10	10	5	15
1	hu3	20	25	15	28
2	hu3	30	24	15	23
4	hu3	28	22	20	15
9	hu3	17	20	38	45
11	hu3	12	9	11	11
14	hu3	5	9	14	25
17	hu3	15	10	17	10
18	hu3	7	5	28	16
19	hu3	35	30	60	65
25	hu3	9	13	10	10
27	hu3	8	10	15	10
29	hu3	22	22	35	50
30	hu3	3	4	5	5
31	hu3	30	28	28	42
35	hu3	40	45	42	38
36	hu3	38	23	23	42
203	hu3	18	18	19	15
229	hu3	4	5	9	9
231	hu3	15	12	28	28
250	hu3	2	8	8	6
1	hu4	25	15	30	30
2	hu4	40	30	30	40
4	hu4	30	20	25	25
9	hu4	25	25	30	40
11	hu4	30	25	20	35
14	hu4	10	15	20	20
17	hu4	25	20	20	20
18	hu4	20	10	25	25
19	hu4	20	30	50	40
25	hu4	15	10	10	35
27	hu4	15	15	20	30
29	hu4	35	15	30	25
30	hu4	5	5	10	15
31	hu4	35	30	25	35
35	hu4	35	20	30	30
36	hu4	30	25	25	30
203	hu4	20	15	15	20
229	hu4	5	10	5	10
231	hu4	15	25	20	20
250	hu4	10	10	5	10
1	WEKA_c1	24.48	2.57211	8.42	6.18259
2	WEKA_c1	28.87	8.2862	22.68	7.775
4	WEKA_c1	13.54	0.509443	21.64	5.49583
9	WEKA_c1	19.39	18.6432	31.81	14.4917
11	WEKA_c1	20.53	0.426776	30.5	4.21765
14	WEKA_c1	15.21	11.2882	33.63	5.54754
17	WEKA_c1	16.98	20.7212	30.17	15.6736
18	WEKA_c1	19.16	33.5678	34.65	24.6641
19	WEKA_c1	10.74	0.616268	36.12	2.26451
25	WEKA_c1	4.71	2.86707	15.59	2.3833
27	WEKA_c1	6.56	2.13485	17.64	9.94291
29	WEKA_c1	13	1.11575	16.04	11.4133
30	WEKA_c1	9.31	2.9456	9.76	14.8737
31	WEKA_c1	12.97	5.25681	18.61	2.80751
35	WEKA_c1	15.81	3.17332	29.9	13.9731
36	WEKA_c1	9.24	3.94782	14.49	1.472
203	WEKA_c1	11.98	15.4264	18.22	11.3865
229	WEKA_c1	6.39	4.2017	9.82	2.96343
231	WEKA_c1	15.61	11.125	21.76	6.09249
250	WEKA_c1	10.23	4.30891	8.02	5.63054
1	WEKA_c2	29.99	13.9155	24.7	22.8499	38.0809
2	WEKA_c2	38.96	25.5116	35.45	21.2382	36.9988
4	WEKA_c2	22.78	5.52901	28.23	20.2385	28.7562
9	WEKA_c2	27.59	28.6779	37.94	30.4059	46.8157
11	WEKA_c2	27.64	3.83851	37.16	17.0137	43.6638
14	WEKA_c2	18.25	14.855	36.5	17.2685	30.2724
17	WEKA_c2	23.3	24.5935	32.83	22.8104	28.8411
18	WEKA_c2	22.05	38.2991	36.71	32.9505	31.9679
19	WEKA_c2	16.21	4.12007	45.84	16.9666	59.3502
25	WEKA_c2	11.19	7.65701	25.76	10.9387	24.9795
27	WEKA_c2	14.11	7.88515	22.39	18.9927	20.6303
29	WEKA_c2	20.53	4.78369	26.58	27.3784	35.784
30	WEKA_c2	10.6	6.88641	12.45	20.7758	14.0278
31	WEKA_c2	25.22	16.9371	29.27	14.0634	31.9293
35	WEKA_c2	20.21	12.1419	36.18	29.6275	34.7602
36	WEKA_c2	18.94	13.088	26.88	8.51066	30.7211
203	WEKA_c2	18.34	20.9948	22.81	20.6622	27.8923
229	WEKA_c2	9.48	8.34155	11.9	9.82562	9.43483
231	WEKA_c2	21.17	19.3627	24.93	16.3347	27.8537
250	WEKA_c2	12.57	8.58441	11.34	9.6566	12.4205
1	WEKA_i	24.22	2.56105	6.37	2.36587
2	WEKA_i	27.36	8.68191	15.03	3.01242
4	WEKA_i	13.19	1.3559	13.24	2.39552
9	WEKA_i	19.25	18.7744	24	5.68131
11	WEKA_i	21.12	0.30677	22.35	1.89665
14	WEKA_i	13.24	11.7815	29.07	2.15792
17	WEKA_i	16.27	20.3627	28.37	8.87756
18	WEKA_i	19.88	22.7113	32.49	13.2582
19	WEKA_i	11.48	0.696793	16.39	0.838103
25	WEKA_i	5.28	3.19923	9.07	0.742633
27	WEKA_i	7.59	2.5848	12.91	5.45007
29	WEKA_i	14.31	1.01847	10.15	4.80444
30	WEKA_i	9.96	3.42434	8.08	9.62162
31	WEKA_i	13.58	5.25817	10.95	0.6209
35	WEKA_i	16.25	3.5047	22.14	4.05617
36	WEKA_i	9.88	3.85906	8.02	0.81034
203	WEKA_i	12.02	15.0695	14.15	3.19444
229	WEKA_i	6.75	4.55573	7	0.606852
231	WEKA_i	15.58	11.0019	17.54	2.34183
250	WEKA_i	10.11	4.6876	14.66	4.07228

## Sheet: stain_free
Original_slide_number	scorer_method	value
1	percentage_SHG	47.641
2	percentage_SHG	29.2696
4	percentage_SHG	34.6744
9	percentage_SHG	36.3448
11	percentage_SHG	30.0636
14	percentage_SHG	33.6884
17	percentage_SHG	27.8797
18	percentage_SHG	28.609
19	percentage_SHG	47.8037
25	percentage_SHG	24.4627
27	percentage_SHG	25.541
29	percentage_SHG	37.7473
30	percentage_SHG	16.9907
31	percentage_SHG	34.7251
35	percentage_SHG	31.7655
36	percentage_SHG	27.3339
203	percentage_SHG	27.9148
229	percentage_SHG	17.7671
231	percentage_SHG	25.5284
250	percentage_SHG	11.7662
1	qFibrosis	7.13
2	qFibrosis	8.36
4	qFibrosis	6.07
9	qFibrosis	6.07
11	qFibrosis	4.37
14	qFibrosis	5.73
17	qFibrosis	4.9
18	qFibrosis	5.35
19	qFibrosis	11.65
25	qFibrosis	5.72
27	qFibrosis	4.02
29	qFibrosis	6.37
30	qFibrosis	2.09
31	qFibrosis	5.65
35	qFibrosis	4.99
36	qFibrosis	5.33
203	qFibrosis	4.84
229	qFibrosis	3.19
231	qFibrosis	5.11
250	qFibrosis	1.48
